# Supplementary material for: Immunogenicity of Recombinant Zoster Vaccine: A Systematic Review, Meta-Analysis, and Meta-Regression
Source: Vaccines (Basel). 2024 May 11;12(5):527. doi: 10.3390/vaccines12050527 (PMC11125663; doi:10.3390/vaccines12050527)
Supplement: Supplementary file 1 [file vaccines-12-00527-s001.zip]

Archive with 1 entries (1 files):
- vaccines-2950164-supplementary.pdf
